# Supplementary material for: Next-generation sequencing-based bulked segregant analysis without sequencing the parental genomes
Source: G3 (Bethesda). 2021 Dec 4;12(2):jkab400. doi: 10.1093/g3journal/jkab400 (PMC9210294; doi:10.1093/g3journal/jkab400)
Supplement: jkab400_Supplementary_Data [file jkab400_supplementary_data.xlsx]

## Sheet: Sheet1
Table S1. Examples of SNP filtering, AD/GT swapping, and heterozygous SNPs in the parents
CHROM	POS	REF	ALT	QUAL	2696321.GT	2696321.AD	2696321.GQ	2696322.GT	2696322.AD	2696322.GQ	Notes
Mt	141227	A	T	138.82	T/T	0,6	18	A/A	1,0	3	a SNP mapped to the mitochondrial genome
AP008246	5467	A	G	43.43	A/G	3,2	38	A/G	3,1	15	an unmapped SNP
1	268014	T	G	76.37	T/G	4,4	80	./.			a SNP with "NA" (blank cell) values
1	35239	A	C	420.04	C/C	0,8	24	C/C	0,9	27	a SNP with zero REF read and a single ALT allele in both bulks
1	925436	G	A,T	295.03	A/T	3,4,3	27	A/T	1,2,4	26	a SNP with two ALT alleles and its REF read is not zero in any bulk/parent
8	11139056	T	A	334.81	T/A	3,2	75	G/T	3,1	93	a SNP in which the bulk genotypes do not agree with the REF/ALT bases
1	922627	T	C	520.03	C/C	0,9	27	C/C	1,15	23	a SNP in which the bulk/parent genotypes are not consistent with the AD values
1	31478	C	T	47.92	C/C	5,0	15	C/T	4,3	56	a SNP with a GQ score lower than 20
1	33547894	T	C	4070.09	C/C	3,74	99	C/C	2,89	99	a SNP with high AD reads
SNPs with two ALT alleles and zero REF read in both bulks/parents
1	744428	T	C,A	366.17	C/A	0,7,3	99	C/C	0,5,0	15	Before processing
1	744831	G	C,A	258.05	C/A	0,2,1	26	C/A	0,3,2	53
1	744428	C	A	366.17	C/A	7,3	99	C/C	5,0	15	After processing
1	744831	C	A	258.05	C/A	2,1	26	C/A	3,2	53
GT/AD swapping in the highlighted rows
11	27008092	T	C	344.42	T/T	11,0	33	C/C	0,8	24	Before swapping
11	27008097	C	T	344.42	C/C	12,0	36	T/T	0,8	24
11	27008278	A	C	412.05	A/C	7,1	21	C/C	0,9	27
11	27008451	C	T	312.45	C/C	8,0	24	T/T	0,11	33
11	27008469	T	C	460.45	T/T	8,0	24	C/C	0,11	33
11	27008478	G	A	196.42	A/A	0,8	24	G/G	11,0	33
11	27008557	A	G	163.41	G/G	0,7	21	A/A	11,0	33
11	27008577	C	T	479.46	C/C	7,0	21	T/T	0,11	33
11	27009542	C	G	325.02	C/G	6,1	24	G/G	0,7	21
11	27009544	T	C	325.02	T/C	6,1	24	C/C	0,7	21
11	27009608	G	A	392.06	G/A	6,2	55	A/A	0,8	24
11	27009612	A	C	392.06	A/C	6,2	55	C/C	0,8	24
11	27008092	T	C	344.42	T/T	11,0	33	C/C	0,8	24	After swapping
11	27008097	C	T	344.42	C/C	12,0	36	T/T	0,8	24
11	27008278	A	C	412.05	A/C	7,1	21	C/C	0,9	27
11	27008451	C	T	312.45	C/C	8,0	24	T/T	0,11	33
11	27008469	T	C	460.45	T/T	8,0	24	C/C	0,11	33
11	27008478	G	A	196.42	A/A	8,0	24	G/G	0,11	33
11	27008557	A	G	163.41	G/G	7,0	21	A/A	0,11	33
11	27008577	C	T	479.46	C/C	7,0	21	T/T	0,11	33
11	27009542	C	G	325.02	C/G	6,1	24	G/G	0,7	21
11	27009544	T	C	325.02	T/C	6,1	24	C/C	0,7	21
11	27009608	G	A	392.06	G/A	6,2	55	A/A	0,8	24
11	27009612	A	C	392.06	A/C	6,2	55	C/C	0,8	24
SNPs heterozygous in the parents
CHROM	POS	REF	ALT	QUAL	2696318.GT	2696318.AD	2696318.GQ	2696319.GT	2696319.AD	2696319.GQ
1	60966	G	A	36.92	G/G	5,0	15	G/A	3,2	45
1	69137	A	G	256.88	A/G	9,9	99	A/A	8,0	24
1	69138	G	C	256.88	G/C	9,9	99	G/G	8,0	24
1	69162	T	C	310.89	T/C	9,9	99	T/T	7,0	21
1	69167	A	G	292.89	A/G	7,8	99	A/A	7,0	21
1	69182	A	C	243.89	A/C	8,8	99	A/A	7,0	21
1	69187	C	T	168.89	C/T	11,5	99	C/C	7,0	21
1	69196	A	T	165.89	A/T	11,5	99	A/A	6,0	21
1	69212	C	T	96.89	C/T	8,6	99	C/C	7,0	21
1	85768	C	T	32.96	C/C	4,0	12	C/T	5,2	41
1	96282	G	A	168.92	G/G	5,0	15	G/A	11,5	99
